# Supplementary material for: Early Refill of an Opioid Medication: Recognizing Personal Biases Through Clinical Vignettes and OSCEs
Source: MedEdPORTAL. 2022 Apr 7;18:11234. doi: 10.15766/mep_2374-8265.11234 (PMC8986891; doi:10.15766/mep_2374-8265.11234)
Supplement: Supplementary file 1 — MS 1 Clinical Vignettes & Follow-Up.pptxMS 1 Debrief.pptxSP James Spiegel - Case 1.docxSP Darryl Whitcomb - Case 2.docxSP Helen Morgan - Case 3.docxDoor Notes.docxLogistical Flow.docxFaculty Post-OSCE Debrief Discussion Guide.docxSP Encounter Checklist.docxSP Responses for Checklist Items.docxMS 3 Post-OSCE Survey.docx [file mep_2374-8265.11234-s001.zip]

Archive with 12 entries (12 files):
- F. Door Notes.docx
- G. Logistical Flow.docx
- H. Faculty Post-OSCE Debrief Discussion Guide.docx
- J. SP Responses for Checklist Items.docx
- A. MS 1 Clinical Vignettes & Follow-Up.pptx
- B. MS 1 Debrief.pptx
- C. SP James Spiegel - Case 1.docx
- D. SP Darryl Whitcomb - Case 2.docx
- E. SP Helen Morgan - Case 3.docx
- I. SP Encounter Checklist.docx
- K. MS 3 Post-OSCE Survey.docx
- Educational_Summary_Report_11234.pdf
